# Supplementary material for: Nitrogen Self-Doping Carbon Derived from Functionalized Poly(Vinylidene Fluoride) (PVDF) for Supercapacitor and Adsorption Application
Source: Micromachines (Basel). 2022 Oct 15;13(10):1747. doi: 10.3390/mi13101747 (PMC9611783; doi:10.3390/mi13101747)
Supplement: Supplementary file 1 [file micromachines-13-01747-s001.zip]

Archive with 1 entries (1 files):
- micromachines-1952584-supplementary.pdf
